# Supplementary material for: Aquatic Biomaterial Repositories: Comprehensive Guidelines, Recommendations, and Best Practices for Their Development, Establishment, and Sustainable Operation
Source: Mar Drugs. 2024 Sep 20;22(9):427. doi: 10.3390/md22090427 (PMC11433314; doi:10.3390/md22090427)
Supplement: Supplementary file 1 [file marinedrugs-22-00427-s001.zip]

Archive with 1 entries (1 files):
- marinedrugs-3160243-supplementary.pdf
